# Supplementary material for: Metabolic Reprogramming in Gut Microbiota Exposed to Polystyrene Microplastics
Source: Biomedicines. 2025 Feb 12;13(2):446. doi: 10.3390/biomedicines13020446 (PMC11853289; doi:10.3390/biomedicines13020446)
Supplement: Supplementary file 1 [file biomedicines-13-00446-s001.zip]

Archive with 1 entries (1 files):
- biomedicines-3417605-supplementary.pdf
